# Supplementary material for: Monitoring of magmatic–hydrothermal system by noble gas and carbon isotopic compositions of fumarolic gases
Source: Sci Rep. 2022 Nov 21;12:17967. doi: 10.1038/s41598-022-22280-3 (PMC9678900; doi:10.1038/s41598-022-22280-3)
Supplement: Supplementary file 2 — Supplementary Information 2. [file 41598_2022_22280_MOESM2_ESM.xlsx]

## Sheet: Table A1
Table S1. Noble gas and carbon isotope compositions of fumarolic gases from Kusatsu-Shirane volcano.
Site	Date	R-gas	4He	20Ne	40Ar	84Kr	132Xe	3He/4He			(3He/4He)corr a			20Ne/22Ne			21Ne/22Ne			38Ar/36Ar			40Ar/36Ar			40Ar*			3He/40Ar*			CO2	δ13C-CO2	3He/CO2
	(D/M/Y)				(ppm)			(R/RA)			(R/RA)															(ppm)			(10-4)			(%)	(‰)	(10-10)
W	2015-07-18		7.78	5.258				6.12	±	0.0668	7.52159	±	0.151185																			73.9364	-2.41	0.889982	±	0.099976
	2016-10-28	yes	71.8	13	8100.8	0.603714	0.026313	6.374	±	0.0664	6.70232	±	0.0745576	9.798	±	0.00618	0.0289	±	4.5e-05	0.1877	±	0.000846	297.34	±	0.538	n.d.
	2017-04-25		2.74	0.172				7.12	±	0.119	7.24466	±	0.12175																			81.1986	-1.38	0.33204	±	0.0375357
	2017-07-21		7.32	0.254	394	0.0453	0.00302	7.31998	±	0.0716736	7.31998	±	0.0716736	9.88287	±	0.00545006	0.0291408	±	6.28952e-05	0.187336	±	0.000861033	295.78	±	0.679043	n.d.						86.465	-2.05	0.856424	±	0.0961176
	2017-11-10		5.11	0.129				7.254	±	0.131	7.30461	±	0.132108																			95	-1.41	0.539241	±	0.0610704
	2018-05-18		10.02	0.0208				7.8729	±	0.0837	7.87744	±	0.0837559																			77.6	-1.999	1.40491	±	0.157782
	2018-06-19		12.29	0.0115	27.45	0.00452	0.00048	7.9157	±	0.0805	7.91776	±	0.0805241	9.99852	±	0.03474	0.029113	±	0.000692	0.186958	±	0.000592	306.706	±	1.044	1.2405	±	0.19592	1.08381	±	0.179883	100	-2.875	1.34446	±	0.150936
	2018-08-06		10.92	0.0242	44.5	0.00679	0.000747	7.9817	±	0.0922	7.98662	±	0.0922657							0.186958	±	0.000661	300.528	±	0.539219	1.13753	±	0.31244	1.05892	±	0.295879	77.3	-3.165	1.55828	±	0.175149
	2018-10-17		6.49	0.472	300	0.0228	0.000904	7.5672	±	0.0548	7.72268	±	0.057193	9.84675	±	0.00665	0.0291591	±	9.51e-05	0.186586	±	0.000672343	295.967	±	0.760124	4.30769	±	2.21513	0.157559	±	0.0814112	90.2	-1.889	0.752457	±	0.0843035
	2019-05-24		6.52	0.0411	75.3	0.00979	0.000869	7.6967	±	0.0833	7.71015	±	0.0834726	10.0517	±	0.0192	0.029997	±	0.000342	0.186823	±	0.000847	300.051	±	0.392181	1.91093	±	0.658703	0.362923	±	0.126471	73.5	-2.049	0.943567	±	0.105987
	2019-08-05		8.18	0.0867	119	0.0156	0.00143	7.67579	±	0.062741	7.69837	±	0.0629732	9.99368	±	0.00620242	0.0293017	±	6.79632e-05	0.186448	±	0.000715612	294.103	±	0.460489	1.13447	±	0.898963	0.764876	±	0.607331	79.3974	-3.64	1.09289	±	0.122515
	2019-10-16		10.8	0.0355	61.8	0.00956	0.000935	7.98906	±	0.0501	7.99637	±	0.050155	9.9915	±	0.0241	0.029369	±	0.000624	0.188064	±	0.000594	297.675	±	0.759139	n.d.						76.7861	-4.15	1.55291	±	0.173893
	2020-08-10		11.7	0.0223	37.5	0.00594	0.000696	7.86509	±	0.0679744	7.86925	±	0.0680162	10.1124	±	0.0152339	0.0297109	±	0.000219367	0.187124	±	0.000752707	299.835	±	0.536938	0.8111	±	0.295924	1.56792	±	0.577549	79.2942	-4.43	1.60382	±	0.179848
	2020-10-15		11.1	0.0195	42.8	0.00679	0.000874	7.915	±	0.072	7.91887	±	0.0720408	9.94539	±	0.0124362	0.0294018	±	0.000100499	0.187246	±	0.0005864	301.092	±	0.516885	1.04828	±	0.26829	1.15826	±	0.302227	80.2007	-3.61	1.51392	±	0.169821
	2021-04-26		9.95	0.26	108	0.00863	0.000551	7.84795	±	0.0840276	7.90533	±	0.0848284	10.0639	±	0.00832237	0.0293959	±	7.14219e-05	0.186728	±	0.000698615	294.933	±	0.306966	1.01968	±	0.785143	1.05833	±	0.816701	74.3382	-4.12	1.45169	±	0.163047
C	2016-10-28	yes	1.45	0.784				5.3404	±	0.0856	6.24164	±	0.128416	9.7679	±	0.00542	0.02917	±	0.000112
	2017-07-21		5.26	0.0858				7.368	±	0.124	7.4012	±	0.124668																			71.2685	-4.87	0.75153	±	0.0849702
	2017-11-10		3.88	0.1051				7.1082	±	0.088	7.16127	±	0.0888437																			70.4906	-2.17	0.540714	±	0.0608232
	2018-05-18		9.78	0.0292				7.8464	±	0.0591	7.85291	±	0.0591579																			95.9	-2.13	1.10586	±	0.123919
	2018-06-19		11.47	0.0151	26.69	0.00375	0.000359	8.10768	±	0.0669	8.11066	±	0.0669283							0.185065	±	0.000794	304.222	±	0.993	1.50144	±	0.240471	0.85597	±	0.143791	99.4	-4.857	1.29295	±	0.144949
	2018-08-06		13.05	0.095	92.5	0.0129	0.00116	7.9862	±	0.0815	8.00241	±	0.081697	10.1959	±	0.00718	0.029866	±	0.000216	0.186807	±	0.000583	296.57	±	0.786638	1.30453	±	0.606806	1.10409	±	0.516656	88	-3.219	1.63673	±	0.183752
	2018-10-17		6.89	0.0388	50.4	0.00689	0.000568	7.5783	±	0.0819	7.5901	±	0.0820511	10.1851	±	0.0142	0.029877	±	0.000211	0.185728	±	0.000761097	308.428	±	0.907443	3.15556	±	0.434817	0.228677	±	0.0336116	89.2	-1.95	0.808973	±	0.0908675
	2019-05-24		6.4	0.0334	52.8	0.00789	0.00067	7.8298	±	0.0851	7.84115	±	0.0852452	10.0803	±	0.0151	0.030153	±	0.000589	0.187056	±	0.000812	304.696	±	0.49321	2.00206	±	0.446342	0.345908	±	0.079122	80.8	-1.637	0.857092	±	0.0962775
	2019-08-05		8.61	0.0804	106.8	0.0163	0.00189	7.85659	±	0.0757947	7.87701	±	0.0760339	10.0987	±	0.0083302	0.0295372	±	0.000115653	0.186195	±	0.000625649	292.724	±	0.420315	0.799159	±	0.70978	1.1698	±	1.04068	74.4	-3.67	1.25653	±	0.141006
	2019-10-16		11.3	0.12	104.6	0.0126	0.000988	7.7811	±	0.0807	7.80408	±	0.0809895	9.93187	±	0.00919	0.029349	±	0.00011	0.187627	±	0.000566	297.106	±	0.661645	0.785971	±	0.648525	1.54604	±	1.27812	72.4	-3.048	1.67837	±	0.188454
	2020-08-10		11.4	0.0258	22.1	0.00313	0.000339	7.95344	±	0.06958	7.95844	±	0.069631	10.3158	±	0.00875924	0.0299936	±	0.000135767	0.18667	±	0.000751839	304.801	±	0.469047	0.930134	±	0.174989	1.34717	±	0.262509	80.4273	-4.4	1.55799	±	0.174721
	2020-10-15		10.7	0.0247	27.4	0.00413	0.000518	7.82125	±	0.0838109	7.82626	±	0.0838732	10.35	±	0.00661369	0.0299963	±	0.000119541	0.186943	±	0.00062736	303.894	±	0.492269	1.00035	±	0.184031	1.15616	±	0.220758	79.5486	-4.63	1.4539	±	0.163296
	2021-04-26		10.6	0.235	79	0.00616	0.000409	7.8363	±	0.0822841	7.88484	±	0.0829389	10.2287	±	0.0118553	0.0296334	±	9.03527e-05	0.185794	±	0.000841196	292.463	±	0.314466	0.849428	±	0.695216	1.35144	±	1.10825	77.3297	-4.3	1.48449	±	0.166702
E	2015-07-18		6.63	0.0736				7.75247	±	0.0902745	7.77639	±	0.0906099																			88.0604	-2.32	0.806642	±	0.0906731
	2016-10-28	yes	36.52	16.33	8949.74	0.634315	0.0239515	6.366	±	0.086	7.2555	±	0.123774	9.7993	±	0.0039	0.02898	±	9.9e-05	0.18735	±	0.00081	294.93	±	0.608	n.d.
	2017-04-25		3.43	0.021				7.301	±	0.0765	7.31329	±	0.0766541																			81.5476	-1.84	0.424398	±	0.0476571
	2017-07-21		5.61	0.319	156	0.0145	0.00116	7.03234	±	0.10105	7.14343	±	0.103215	10.2274	±	0.00557046	0.0296264	±	5.25773e-05	0.185317	±	0.000530308	291.932	±	0.510503	2.17032	±	0.907707	0.251216	±	0.105877	79.9193	-2.02	0.682212	±	0.0769009
	2017-11-10		3.34	0.113				7.558	±	0.141	7.62932	±	0.142623																			100	-1.86	0.348868	±	0.0395439
	2018-05-18		9.45	0.0856				7.7148	±	0.0701	7.7342	±	0.0703157
	2018-06-19		11.58	0.0528	41.78	0.00579	0.000509	7.8738	±	0.087	7.88378	±	0.0871291	10.3711	±	0.0141	0.0301886	±	0.000396	0.185992	±	0.000733	301.77	±	1.04	1.64095	±	0.349439	0.767901	±	0.168185	97.4	-3.019	1.29373	±	0.145348
	2018-08-06		11.4	0.122	49.2	0.00433	0.000614	7.7426	±	0.0926	7.76562	±	0.0929303	10.4077	±	0.0143	0.030215	±	0.0002	0.185395	±	0.000814	296.344	±	0.720589	1.36736	±	0.432177	0.892105	±	0.28567	90.4	-3.028	1.34937	±	0.151725
	2018-10-17		7.4	0.0389	39.4	0.00511	0.00038	7.5997	±	0.056	7.61075	±	0.0560991	10.2725	±	0.00954	0.0298	±	0.000282	0.185697	±	0.000828949	309.022	±	0.604967	2.54955	±	0.353331	0.30484	±	0.044968	88.7	-1.864	0.876219	±	0.0981768
	2019-05-24		7.05	0.191	144	0.0155	0.00186	7.62553	±	0.0830538	7.68311	±	0.0838741	10.0152	±	0.0123677	0.0292037	±	9.76663e-05	0.186717	±	0.000567463	299.753	±	0.811048	3.66942	±	0.931804	0.202474	±	0.0524493	79.5045	-3.08	0.934492	±	0.104974
	2019-08-05		8.27	0.186	132	0.0164	0.00164	7.61326	±	0.113213	7.6609	±	0.114078	10.3123	±	0.00919253	0.0297412	±	8.79698e-05	0.185842	±	0.000858539	292.405	±	0.439251	1.3285	±	1.19316	0.654973	±	0.589242
	2019-10-16		10.6	0.0268	43.9	0.00679	0.000656	7.8495	±	0.0601	7.85501	±	0.0601496	10.0884	±	0.015	0.029495	±	0.000499	0.187059	±	0.000477	301.315	±	0.736418	1.18938	±	0.243773	0.966801	±	0.204099	78.4384	-3.63	1.46598	±	0.164285
	2020-08-10		9.17	0.0994	40.7	0.00448	0.000388	8.00074	±	0.0715166	8.02496	±	0.0717841	10.4707	±	0.00835283	0.0300773	±	4.80373e-05	0.185852	±	0.000613665	297.695	±	0.42558	1.12136	±	0.266824	0.904195	±	0.219998	85.7159	-4.18	1.18289	±	0.132674
	2020-10-15		10.8	0.0682	39.8	0.00522	0.000658	7.68592	±	0.0797638	7.69937	±	0.0799299	10.3644	±	0.00655577	0.0298717	±	7.91525e-05	0.185781	±	0.000787618	299.993	±	0.527821	1.4215	±	0.332065	0.807012	±	0.192971	85.6696	-2.66	1.33906	±	0.150355
	2021-04-26		9.83	0.285	97.8	0.00797	0.000532	7.81816	±	0.0780025	7.8816	±	0.0788559	10.1979	±	0.00705067	0.0296079	±	9.53293e-05	0.185551	±	0.000683171	294.461	±	0.472575	1.9531	±	0.712146	0.543802	±	0.200211	78.518	-4	1.35269	±	0.151836
Sesshogawara	2014-10-05		4.55	0.886	573	0.0447	0.00181	7.0544	±	0.073	7.45405	±	0.0833374	9.89368	±	0.00812	0.029234	±	6.8e-05	0.18763	±	0.00074	296.315	±	0.295	n.d.						59.2	-4.48	0.749304	±	0.0841328
	2015-12-05		4.02	0.117				7.41439	±	0.0820284	7.47431	±	0.0829028	10.2502	±	0.115641	0.029948	±	0.000638053													64.5	-2.74	0.638631	±	0.0717498
	2016-06-18		2.32	0.487				7.274	±	0.139	7.72276	±	0.152698																			80.1	-2.35	0.291163	±	0.0330251
	2016-11-13		3.33	0.13				7.19731	±	0.0789603	7.27522	±	0.0801433																			67	-2.7	0.494365	±	0.0555372
	2017-04-25	yes	210	15.5				6.8089	±	0.0676	6.94852	±	0.0699446
	2017-07-21		4.81	0.133				7.1589	±	0.0594	7.21354	±	0.060051																			80.1	-2.26	0.59411	±	0.0666062
	2018-01-24	yes	36.4	17.1				6.2146	±	0.0604	7.13042	±	0.103548
	2018-02-13		4.06	0.476				6.1595	±	0.0639	6.35931	±	0.067946																			80.4	-2.64	0.429856	±	0.0482659
	2018-04-24		3.09	0.0763	126.5	0.0163	0.000962	7.3698	±	0.0837	7.42021	±	0.0844374	9.89886	±	0.0083	0.029791	±	0.000193	0.18705	±	0.000678528	299.16	±	0.700749	2.5519	±	0.927557	0.123327	±	0.0452703
	2018-05-18		3.4	0.116	192	0.0254	0.00151	7.3984	±	0.0799	7.46858	±	0.0809289	10.0091	±	0.00553	0.0297246	±	0.000161	0.186989	±	0.000936696	296.279	±	0.512169	2.16302	±	1.87265	0.160718	±	0.139385	81.2	-2.017	0.428123	±	0.0480884
	2018-06-03		3.43	0.07				7.4382	±	0.0725	7.48026	±	0.0730337																			76.8	-2.48	0.459102	±	0.0515238
	2018-06-19		4.021	0.0632	137.25	0.01913	0.001227	7.47451	±	0.0857	7.50703	±	0.0861609	9.91886	±	0.00944	0.0296287	±	0.000189	0.18726	±	0.000552	299.651	±	0.804	2.69786	±	0.860879	0.153959	±	0.0497587
	2018-07-13		3.94	0.169	115	0.0133	0.000895	7.3359	±	0.0621	7.42352	±	0.0632651	10.2459	±	0.010631	0.0298436	±	9.61291e-05	0.185831	±	0.000538	294.577	±	0.881	2.00946	±	0.730522	0.198783	±	0.0729657	72.1	-1.313	0.554016	±	0.0621182
	2018-08-06		4.82	0.0789	129.5	0.0167	0.00125	7.6465	±	0.0749	7.68128	±	0.0753317	9.92917	±	0.0121	0.029286	±	0.000137	0.186978	±	0.000749	298.579	±	0.502446	2.46028	±	1.01593	0.20703	±	0.086138	67.9	-1.655	0.75015	±	0.0841906
	2018-09-11		4.97	0.0662	103	0.0119	0.000759	7.5356	±	0.0706	7.5634	±	0.0709272	9.9238	±	0.0163	0.02941	±	0.000128	0.187383	±	0.000953	298.512	±	0.651303	1.51059	±	1.02447	0.342638	±	0.233027	80.1	-4.214	0.646174	±	0.0724977
	2018-10-17		4.62	0.0849	150	0.0193	0.00107	7.5815	±	0.0903	7.62019	±	0.0908716	9.95012	±	0.0161	0.0293627	±	0.000207	0.186899	±	0.000739008	297.669	±	0.651729	2.52129	±	1.18227	0.191991	±	0.0905667	69.7576	-2.72	0.693926	±	0.0780223
	2018-12-12		3.65	0.0536	98.8	0.0129	0.000784	7.5897	±	0.0748	7.62062	±	0.0751824	9.93286	±	0.0109	0.029353	±	0.000208	0.186979	±	0.000936676	298.641	±	0.784911	1.8958	±	0.97908	0.201945	±	0.104801	69.1	-0.816	0.554048	±	0.0621847
	2019-03-08		4.07	0.127	133	0.0163	0.000967	7.5961	±	0.0874	7.66221	±	0.0883996	9.97808	±	0.00685	0.029384	±	0.000107	0.186394	±	0.000874258	296.724	±	0.57176	2.50462	±	1.2215	0.170589	±	0.0836551	65.1	-1.019	0.656315	±	0.0737658
	2019-04-26		4.92	0.121	200	0.0296	0.00281	7.37428	±	0.0372952	7.42452	±	0.037756	9.85951	±	0.00808446	0.0290158	±	4.45359e-05	0.187877	±	0.000765213	297.888	±	0.483237	n.d.						71.4	-2.35	0.702254	±	0.0785947
	2019-06-09		3.96	0.0967	128.7	0.0165	0.00112	7.5349	±	0.0816	7.58604	±	0.0823177	10.0299	±	0.00671	0.029471	±	0.000123	0.187906	±	0.00082	300.5	±	0.609057	2.0478	±	1.10072	0.201369	±	0.108728	64	-2.016	0.644319	±	0.0723742
	2019-08-05		4.28	0.146	214	0.0307	0.00282	7.36015	±	0.0712653	7.4299	±	0.0722158	9.882	±	0.00870825	0.0290946	±	3.85515e-05	0.187603	±	0.000628212	297.54	±	0.439525	1.97056	±	1.40893	0.220927	±	0.15836	72.2	-2.4	0.602978	±	0.0676673
	2019-10-16		3.77	0.0656	108	0.0148	0.000993	7.4541	±	0.0909	7.49001	±	0.0914407	9.94947	±	0.00904	0.029341	±	0.000277	0.188308	±	0.000504	298.786	±	0.676682	0.668394	±	0.604841	0.581048	±	0.52665	61.8	-1.636	0.628429	±	0.0706772
	2020-02-22		4.14	0.0808	154	0.0215	0.001856	7.54639	±	0.064506	7.58727	±	0.0649727	9.99001	±	0.00859356	0.0293714	±	0.000144878	0.187488	±	0.000813795	296.33	±	0.499338	n.d.						72.1315	-2.32	0.598581	±	0.0671186
	2020-08-10		4.18	0.0739	128	0.0179	0.00133	7.72988	±	0.0841901	7.76793	±	0.0847085	9.92527	±	0.00788727	0.0292716	±	5.77818e-05	0.18767	±	0.000602103	297.044	±	0.435154	0.87958	±	0.80963	0.50767	±	0.468018	73.476	-3.2	0.607731	±	0.0682681
	2020-10-15		4.27	0.0572	125	0.0176	0.0014	7.58636	±	0.10962	7.61454	±	0.110107	9.88804	±	0.00506027	0.0292428	±	0.000123621	0.18769	±	0.000634802	296.822	±	0.575794	n.d.						74.2	-1.94	0.603345	±	0.068017
	2021-04-26		4.06	0.102	120	0.0137	0.000888	7.41359	±	0.0706271	7.46524	±	0.0712891	9.88791	±	0.00926835	0.0292591	±	9.16855e-05	0.189143	±	0.000649895	301.434	±	0.32954	n.d.						71.4302	-3.26	0.582346	±	0.0653442
Manza	2018-03-02		2.74	1.211				5.4549	±	0.0946	6.18341	±	0.125044
	2018-04-24		1.76	0.332				6.4986	±	0.103	6.84949	±	0.112645																			40.4	-1.403	0.391254	±	0.0441809
	2018-06-03		1.96	0.204	240.515	0.0308	0.0023	6.9663	±	0.0841	7.17053	±	0.0882266	10.059	±	0.00939	0.029604	±	7.7e-05	0.185388	±	0.000544477	292.233	±	0.872155	3.4	±	1.5	0.0552836	±	0.0251964	41.32	-2.181	0.456674	±	0.0513545
	2018-06-19		1.82	0.2312	196.42	0.0255	0.001836	7.1756	±	0.128	7.43557	±	0.13473	10.1204	±	0.00669	0.029677	±	0.000148	0.186253	±	0.000716	294.084	±	0.586287	2.25458	±	1.50564	0.0800519	±	0.0536285	40.39	-1.643	0.446852	±	0.0505915
	2018-07-13		2.04	0.264	280	0.0342	0.00265	6.833	±	0.0874	7.08335	±	0.0929654	10.2459	±	0.010631	0.0298436	±	9.61291e-05	0.186113	±	0.000516	293.381	±	0.793	2.95534	±	1.68007	0.0651841	±	0.0372086	39	-0.486	0.493952	±	0.0555858
	2018-08-06		1.83	0.257	350	0.0458	0.00395	7.39835	±	0.174	7.69745	±	0.183448	10.0657	±	0.0101	0.0296872	±	9.03e-05	0.186675	±	0.000566	294.527	±	0.273858	3.01721	±	2.06994	0.0620138	±	0.0426818	40.2	-2.594	0.465445	±	0.0531772
	2018-09-11		2.27	0.361	330	0.0342	0.00214	6.789	±	0.0765	7.09735	±	0.0837207	9.99407	±	0.0105	0.0294488	±	6.15e-05	0.186374	±	0.00102	295.096	±	0.596019	4.49555	±	3.52806	0.0473758	±	0.0372593	45.92	-1.025	0.463808	±	0.052118
	2018-10-21		2.01	0.696	496	0.0487	0.00257	6.4327	±	0.0923	7.10494	±	0.116423	9.96546	±	0.00639	0.029342	±	3.72e-05	0.186323	±	0.000967075	292.273	±	0.759068	n.d.						37.4	-2.324	0.477778	±	0.0538553
	2019-03-07		2.61	3.21	1936	0.156	0.00637	4.6547	±	0.0483	7.00217	±	0.281286	9.80204	±	0.00582655	0.0290391	±	4.78728e-05	0.186899	±	0.00100864	294.813	±	0.56766	n.d.						31.7	-1.998	0.52964	±	0.0594701
	2019-04-26		1.9	1.97	1270	0.111	0.00599	4.81854	±	0.057881	6.6969	±	0.214329	9.88291	±	0.00672341	0.0291318	±	5.25495e-05	0.187952	±	0.000607919	294.775	±	0.538806	n.d.						37.1767	-3.1	0.340335	±	0.0382696
	2019-06-09		2.4	0.863	348	0.0332	0.00175	4.8039	±	0.076	5.29503	±	0.0941837	10.2165	±	0.0102	0.0295979	±	3.73e-05	0.185367	±	0.000777	294.416	±	0.612218	7.55618	±	2.90092	0.0210868	±	0.00817071	32.4	-2.229	0.491777	±	0.0555301
	2019-08-05		1.92	0.301	378	0.0496	0.00431	6.3046	±	0.0582	6.58293	±	0.0645947	10.0833	±	0.00684993	0.0294962	±	6.13912e-05	0.187195	±	0.000633678	292.988	±	0.546905	n.d.						40.1069	-2.85	0.417107	±	0.0467927
	2020-08-11		1.65	0.189	144	0.0371	0.00298	6.95639	±	0.0641343	7.18155	±	0.0685392	9.94284	±	0.00819277	0.0293091	±	4.21156e-05	0.18774	±	0.000597256	295.036	±	0.49141	n.d.						38.7045	-3.73	0.40984	±	0.045977
	2020-10-16		1.86	0.207	344	0.0457	0.00375	6.74937	±	0.0885591	6.96031	±	0.0930756	9.92172	±	0.00450033	0.0291918	±	5.9073e-05	0.187619	±	0.000746378	294.259	±	0.465906	n.d.						41.118	-3.09	0.421942	±	0.0474983
	2021-04-27		1.76	0.266	283	0.0334	0.00233	6.68705	±	0.0771801	6.97418	±	0.0837808	9.96018	±	0.00767329	0.0294115	±	5.49118e-05	0.187935	±	0.000593095	295.875	±	0.301018	n.d.						39.8123	-3.17	0.408543	±	0.0459193
Motoshirane	2020-08-11		5.23	13.2	6720	0.49	0.0191	2.47717	±	0.0357665	8.48312	±	2.13747	9.87797	±	0.00689603	0.0291643	±	5.42718e-05	0.187821	±	0.000618257	294.205	±	0.491118	n.d.						26.5759	-2.1	0.673715	±	0.0759492
Uncertainties of concentrations are 5 % for 4He, 20Ne, and 40Ar, and 10 % for 84K, 132Xe, and CO2. Errors on δ13C-CO2 are 0.3 ‰. Errors on noble gas isotopic ratios are 1SD. n.d.: not detected.
a 3He/4He ratios corrected for atmospheric contamination.
